# Supplementary material for: Genetic Risk and Phenotype Correlation of Primary Open-Angle Glaucoma Based on Rho-Kinase Gene Polymorphisms
Source: J Clin Med. 2021 May 1;10(9):1953. doi: 10.3390/jcm10091953 (PMC8124732; doi:10.3390/jcm10091953)
Supplement: Supplementary file 1 [file jcm-10-01953-s001.zip]

Archive with 1 entries (1 files):
- jcm-1191512-supplementary.pdf
